# Supplementary material for: KSRP Deficiency Attenuates the Course of Pulmonary Aspergillosis and Is Associated with the Elevated Pathogen-Killing Activity of Innate Myeloid Immune Cells
Source: Cells. 2024 Dec 10;13(24):2040. doi: 10.3390/cells13242040 (PMC11674352; doi:10.3390/cells13242040)
Supplement: Supplementary file 1 [file cells-13-02040-s001.zip]

Archive with 1 entries (1 files):
- cells-3256435-supplementary.pdf
